# Supplementary material for: Validity of screening instruments for the detection of dementia and mild cognitive impairment in hospital inpatients: A systematic review of diagnostic accuracy studies
Source: PLoS One. 2019 Jul 25;14(7):e0219569. doi: 10.1371/journal.pone.0219569 (PMC6657852; doi:10.1371/journal.pone.0219569)
Supplement: S6 Appendix — (XLSX) [file pone.0219569.s006.xlsx]

## Sheet: QUADAS_2
				Patient Selection								Index Test						Reference Standard						Flow and Timing
				Risk of Bias					Concerns regarding applicability			Risk of Bias				Concerns regarding applicability		Risk of Bias				Concerns regarding applicability		Risk of Bias
Study	Authors	Index Test		Describe the methods of patient selection	Was a consecutive or random sample of patients enrolled?	Was a case-control design avoided?	Did the study avoid inappropriate exclusions?	Could the selection of patients have introduced bias	Describe included patients (prior testing, presentation, intended use of index test and setting)	Is there a concern that the included patients do not match the review questions?		Describe the index test and how it was conducted and interpreted	Were the index test results interpreted without knowledge of the results of the reference standard?	If a threshold was used, was it pre-specified?	Could the conduct or interpretation of the index test have introduced bias?	Is there a concern that the index test, its conduct, or interpretation differ from the review question?		Describe the reference standard and how it was conducted and interpreted	Is the reference standard likely to correctly classify the target condition?	Were the reference standard results interpreted without knowledge of the results of the index test?	Could the reference standard, its conduct, or ist interpretation have introduced bias?	Is there concern that the target condition as defined by the reference standard does not match the review question?		Describe any patients who did not receive the index test(s) and/or reference standard or who were enrolled but excluded from the results (e.g. lost to follow-up):	Describe the time interval and any interventions between index test(s) and reference standard:	Was there an appropriate interval between index test(s) and reference standard?	Did all the patients receive a reference standard?	Did patients receive the same reference standard?	Were all patients included in the analysis?	Could the patient flow have introduced bias?
Comparison of clock drawing with Mini Mental State Examination as a screening test in elderly acute hospital admissions	Death et al.	CDT		Consecutive patients over 70 years of age admitted to three general hospitals in Newcastle, including all surgical and medical wards, were examined within 48 hours of their admission. Patients who were unable to write at all were excluded. Patients judged by the ward sister to be too ill and those with prohibitive hearing and/or visual defects were also excluded. Two patients did not give consent.	Consecutive	Yes	Yes	LOW	See data extraction sheet	LOW		Each patient was given a piece of paper with a 10 cm heavy black circle with a dot in the centre printed on it. They were asked 'Imagine this is a clock face. Please fill in the numbers on the clock face.' This was repeated if asked but no other instructions were given, even if requested. If a patient spontaneously recognized an error and requested to correct it, he or she was invited to do so. C…	Yes	Yes	LOW	LOW		MMSE was performed after CDT. MMSE scores less than or equal to 23 were taken to indicate cognitive impairment and 24 and above to indicate no cognitive impairment. No information regarding the intepretation, was the interpreter blinded to CDT results?	Yes	Unclear	UNCLEAR	LOW		Excluded from study using eligibility criteria: Patients too ill or with severe writing/hearing problems or those who didn't give consent were excluded. Excluded during study: No specific information on the 11 excluded patients is presented.	Reference Standard was administered after the Index Test	Yes	Yes	No, only if discrepant results, patients were reviewed according to DSM III diagnostic criteria for delirium and dementia by exxamining case notes and psychological and where appropriate physical examination	Yes	HIGH
Screening for cognitive impairment in older general hospital patients: comparison of the Six-Item Cognitive Impairment Test with the Mini-Mental State Examination	Tuijl et al.	6-CIT		The study was performed in two Dutch hospitals (Leiden University Medical Center and Bronovo Hospital, The Hague), between 1 March 2009 and 1 November 2009. During this period, 253 consecutive patients were included. The study population included cardiac surgery and general internal medicine patients aged 70 years and older. Patients who were not able to sustain their attention sufficiently durin…	Consecutive	Yes	No	HIGH	See data extraction sheet	LOW		Tests were randomly assigned to both investigators, and the investigator that administered the second test was blinded to the results of the first. The first and second tests were administered on the same day. Randomization was obtained by a computerized random number generator. As some items of the MMSE and the 6CIT are similar, bias caused by a learning effect might occur. This was avoided by a…	Yes	Yes	LOW	HIGH		MMSE- cutoff at 23 for cognitive impairment	No	Yes	HIGH	LOW		Patients who were not able to sustain their attention sufficiently during the administration of both tests were excluded	Same day, unclear if there were any intervetions inbetween	Unclear	Yes	Yes	Yes	UNCLEAR
The Time and Change Test: A Simple Screening Test for Dementia.	Inouye et al.	T&C		Potential participants were 1,568 patients aged 70 years and older, with no evidence of delirium at baseline by the Confusion Assessment Method (22) criteria, who were admitted consecutively to the medicine and surgery (nonintensive care) floors at Yale-New Haven Hospital from November 6, 1989, through July 31, 1991. Yale-New Haven Hospital is an 800-bed urban teaching hospital with 200 medical a…	Consecutive	Yes	Yes	LOW	See data extraction sheet	LOW		T&C Test as first test: A large clock-face diagram with the hands set at 11:10 is held 14 inches from the participant's eyes. The participant is cued: "Please tell me what time it says on this clock." For study purposes, the participant's response time is measured with a stopwatch that is started immediately after the cue is given. The participant is allowed two tries within a 60-second period. I…	Yes	Yes	LOW	HIGH		MMSE, Story Recall Test, and Visual Analog Scale for Confusion (VAS-C) rating	Yes	Unclear	UNCLEAR	LOW		Of the 929 potentially eligible participants, 134 (14%) patients or their physicians declined participation, and 14 (2%) were excluded from the present study because of missing modified Blessed Dementia Rating Scale information and 5 (1%) due to missing results on our T&C Test. The 153 nonrespondents (134 refusals and 19 with missing data) did not differ from the 776 participants in terms of race…	Unclear	Unclear	Yes	Yes	Yes	UNCLEAR
Validating an Australian version of the Time and Change Test: A screening test for cognitive impairment.	Nair et al.	T&C		Study participants were identified from inpatients on medical and surgical wards at the John Hunter Hospital, a tertiary referral teaching hospital in NSW, Australia. All had been inpatients for more than 72 hours. Participants were aged 70 years or older. Patients were excluded if they had dysphasia or could not speak English. Patients were also excluded if they could not see sufficiently well t…	Unclear	Yes	Yes	UNCLEAR	See data extraction sheet	LOW		T&C test. Participants were shown a picture of a clock set at 11 : 10 and requested to read the time. Patients’ response times were meas- ured with a stopwatch. Two attempts were allowed within 60 seconds. Inability to correctly perform the task within the allocated time was classed as a positive test for cognitive impairment. The making change task Patients were given a group of coins consisting…	Yes	Yes	LOW	HIGH		MMSE: This was performed during the initial interview and consenting process The MMSE was performed on all patients using methodology described elsewhere. A score of 24 or less on the MMSE was classified as a positive test for cognitive impairment.	Yes	Yes	LOW	LOW		16 were too unwell to participate and 11 declined to be involved for other reasons	2hrs, unclear wether there were interventions done between Index Test and Reference Standard	Yes	Yes	Yes	No	HIGH
Validating an Australian version of the Time and Change Test: A screening test for cognitive impairment.	Nair et al.	MMSE		Study participants were identified from inpatients on medical and surgical wards at the John Hunter Hospital, a tertiary referral teaching hospital in NSW, Australia. All had been inpatients for more than 72 hours. Participants were aged 70 years or older. Patients were excluded if they had dysphasia or could not speak English. Patients were also excluded if they could not see sufficiently well t…	Unclear	Yes	Yes	UNCLEAR	See data extraction sheet	LOW		Two clinicians independently interviewed patients. Both interviews were conducted within 2 hours of each other. The pairing of interviewers varied. The first interviewer obtained permission from patients to take part in the study, performed an MMSE, and established whether the patient met DSM IV criteria for the diagnosis of dementia or delirium. Where the MMSE score was below 24, consent was sou…	No	Yes	HIGH	HIGH		The diagnostic criteria for dementia were based on those of the American Psychiatric Association’s DSM IV [2]. Each of four measures was used to classify patients as cognitively impaired or not impaired (Time, Change, Time and Change and MMSE). For the combined Time and Change Test, a positive test for either of the two components was classified as a positive test.	Yes	No	HIGH	LOW		16 were too unwell to participate and 11 declined to be involved for other reasons	2hrs, unclear wether there were interventions done between IT and RS	Yes	Yes	Yes	No	HIGH
Validation of the Interrai cognitive Performance Scale Against independent clinical diagnosis and the Mini Mental State Examination in Older Hospitalized Patients	Travers et al.	CPS		This was a sub-study of a prospective observational study of patients aged ≥70 years admitted to four acute public hospitals [two large hospitals (>700 beds) and two smaller (250-280 beds) hospitals] in south-east Queensland, australia. Patients were recruited consecutively between October 2008 and May 2010. Patients aged ≥70 years admitted to general medical, general surgical and orthopaedic war…	Consecutive	Yes	Yes	LOW	See data extraction sheet	LOW		Trained research nurses with extensive geriatric experience, undertook comprehensive geriatric assessments and administered standardized assessment instruments to each patient within 48 hours of admission. if a patient had surgery requiring a general anesthetic (Ga) within 36 hours of admission, the assessment was completed 72 hours following surgery. The interrai acute Care (interrai aC) (6), in…	Yes	Yes	LOW	LOW		Following administration of the interRai AC, the Mini- Mental status examination (MMse) (10), was administered to assess the patient’s cognitive functioning and patients were screened for delirium using the Confusion assessment Method (CaM) (11). A score of <24 was used to define cognitive impairment according to the MMse	Yes	Yes	LOW	LOW		Patients were excluded if they were transferred to one of the study wards from another hospital or ward and had been admitted >48 hours previously, or were immune-compromised and in isolation, or where death was imminent. Data were excluded from this sub-study for 22 patients without a completed MMse and nine patients with missing CPs2 scores	Trained research nurses with extensive geriatric experience, undertook comprehensive geriatric assessments and administered standardized assessment instruments to each patient within 48 hours of admission. if a patient had surgery requiring a general anesthetic (Ga) within 36 hours of admission, the assessment was completed 72 hours following surgery. The interrai acute Care (interrai aC) (6), in…	Yes	Yes	Yes	Yes	LOW
Validation of the Interrai cognitive Performance Scale Against independent clinical diagnosis and the Mini Mental State Examination in Older Hospitalized Patients	Travers et al.	MMSE		This was a sub-study of a prospective observational study of patients aged ≥70 years admitted to four acute public hospitals [two large hospitals (>700 beds) and two smaller (250-280 beds) hospitals] in south-east Queensland, australia. Patients were recruited consecutively between October 2008 and May 2010. Patients aged ≥70 years admitted to general medical, general surgical and orthopaedic war…	Consecutive	Yes	Yes	LOW	See data extraction sheet	LOW		Trained research nurses with extensive geriatric experience, undertook comprehensive geriatric assessments and administered standardized assessment instruments to each patient within 48 hours of admission. if a patient had surgery requiring a general anesthetic (Ga) within 36 hours of admission, the assessment was completed 72 hours following surgery. The interrai acute Care (interrai aC) (6), in…	Yes	Yes	LOW	LOW		Two independent expert physicians (specialist geriatricians and psychogeriatricians), working in pairs, performed case reviews to determine, via consensus, whether the patient was likely to have dementia. Case reviews were performed following the patient’s discharge and all cases were reviewed if the MMse was either not completed (due to patient incapacity) or was ≤26, and 50% of cases with a MMs…	Yes	No	HIGH	LOW		Patients were excluded if they were transferred to one of the study wards from another hospital or ward and had been admitted >48 hours previously, or were immune-compromised and in isolation, or where death was imminent. Data were excluded from this sub-study for 22 patients without a completed MMse and nine patients with missing CPs2 scores	Trained research nurses with extensive geriatric experience, undertook comprehensive geriatric assessments and administered standardized assessment instruments to each patient within 48 hours of admission. if a patient had surgery requiring a general anesthetic (Ga) within 36 hours of admission, the assessment was completed 72 hours following surgery. The interrai acute Care (interrai aC) (6), in…	Yes	Yes	Yes	Yes	LOW
Use of the Cognitive Performance Scale (CPS) to detect cognitive impairment in the acute care setting: Concurrent and predictive validity	Büla et al.	CPS		Briefly, eligible participantswere aged 75 years and older, consecutively admitted over a 6-month period to the general internal medicine service of an academic medical center in Lausanne, Switzerland. Fromthe original 649 patients, 135 did notmeet inclusion criteria because theywere discharged within 24 h of their admission (N= 10), previously living in a nursing home (N= 43), transferred from a…	Consecutive	Yes	No	HIGH	See data extraction sheet	LOW		Research nurse interviewed the ward nurse in charge of the patient at hospital admission and completed the CPS. For the current study, the ward nurse did not receive formal training and was unaware of patient’s MMSE performance. The CPS assesses patient’s awakening status (comatose or not) and patient’s performance in four domains: short-term memory, ability to make decisions, ability to make sel…	Yes	Yes	LOW	LOW		MMSE was administered during patient interview by the research nurse. Possible scores range from 0 to 30, with higher scores indicating better cognition. Patients were classified as cognitively impaired if scoring less than 24.	No	Yes	HIGH	LOW		From the original 649 patients, 135 did notmeet inclusion criteria because theywere discharged within 24 h of their admission (N= 10), previously living in a nursing home (N= 43), transferred from another hospital for an elective procedure (N= 32), or had private insurance (N= 50). These latter patients were not eligible because of the inability to access follow-up data on service utilization. Fr…	Unclear/According to the E-mail from Buela 29.01.2019, no cognitive related interventions were provided, but possibly antibiotics or other drugs were administered	Yes	Yes	Yes	Yes	LOW

## Sheet: Psychometric Data
											Without continuity correction								Simple asymptotic with continuty correction					With Continuity Correction
Title	Author	Index Test	Cut-Off	TP	FP	TN	FN	PPV	NPV	Normal Distribution Value for 95% CI	TPR	SD TPR	Upper Limit	Lower Limit	TNR	SD TNR	Upper Limit	Lower Limit	Sensitivity Upper Limit corrected	Sensitivity Lower Limit corrected	Specificity Upper Limit corrected	Specificity Lower Limit corrected	Normal Distribution Square	Sensitivity Upper Limit	Sensitivity Lower Limit	Specificity Upper Limit	Specificity Lower Limit
Comparison of clock drawing with Mini Mental State Examination as a screening test in elderly acute hospital admissions.	J. Death et al.	Clock Drawing Test (CDT)	Clock glass 1 and 2 indicated cognitive impairment	27	11	71	8	0.710526	0.898734	1.96	0.771429	0.0709782	0.910546	0.632311	0.865854	0.0376361	0.93962	0.792087	0.924832	0.89626	0.945718	0.933523	3.8416	0.889557	0.594477	0.927926	0.768455
Screening for cognitive impairment in older general hospital patients: comparison of the Six-Item Cognitive Impairment Test with the Mini-Mental State Examination.	J. P. Tuijl et al.	6CIT	≥11	50	3	180	20	0.943396	0.9	1.96	0.714286	0.0539949	0.820116	0.608456	0.983607	0.00938686	1.002	0.965208	0.827259	0.812973	1.00474	0.999273	3.8416	0.812807	0.592011	0.995757	0.948999
	Jolien P. Tuijl, Evert M. Scholte, Anton J.M. de Craen and Roos C. van der mast	6CIT	≥13	45	2	181	25	0.957447	0.878641	1.96	0.642857	0.0572703	0.755107	0.530607	0.989071	0.0076856	1.00413	0.974007	0.76225	0.747964	1.00687	1.0014	3.8416	0.751268	0.518664	0.998105	0.956922
	Jolien P. Tuijl, Evert M. Scholte, Anton J.M. de Craen and Roos C. van der mast	6CIT	≥12	48	3	180	22	0.941176	0.891089	1.96	0.685714	0.0554862	0.794467	0.576961	0.983607	0.00938686	1.002	0.965208	0.80161	0.787324	1.00474	0.999273	3.8416	0.788521	0.562353	0.995757	0.948999
	Jolien P. Tuijl, Evert M. Scholte, Anton J.M. de Craen and Roos C. van der mast	6CIT	≥10	52	11	172	18	0.825397	0.905263	1.96	0.742857	0.0522385	0.845245	0.64047	0.939891	0.0175705	0.974329	0.905453	0.852387	0.838102	0.977061	0.971597	3.8416	0.836612	0.62213	0.968089	0.89223
	Jolien P. Tuijl, Evert M. Scholte, Anton J.M. de Craen and Roos C. van der mast	6CIT	≥9	53	15	168	17	0.779412	0.908108	1.96	0.757143	0.0512525	0.857598	0.656688	0.918033	0.0202779	0.957778	0.878288	0.864741	0.850455	0.96051	0.955045	3.8416	0.848319	0.637375	0.951799	0.865934
	Jolien P. Tuijl, Evert M. Scholte, Anton J.M. de Craen and Roos C. van der mast	6CIT	≥8	58	23	160	12	0.716049	0.930233	1.96	0.828571	0.0450461	0.916862	0.740281	0.874317	0.0245046	0.922346	0.826288	0.924005	0.909719	0.925078	0.919614	3.8416	0.90455	0.715763	0.917017	0.815369
	Jolien P. Tuijl, Evert M. Scholte, Anton J.M. de Craen and Roos C. van der mast	6CIT	≥7	59	26	157	11	0.694118	0.934524	1.96	0.842857	0.0434986	0.928114	0.7576	0.857923	0.0258083	0.908508	0.807339	0.935257	0.920972	0.91124	0.905776	3.8416	0.915246	0.731948	0.903448	0.796902
The time and change test: a simple screening test for dementia.	S. K. Inouye	T&C	responses were incorrect on either or both the telling time and making change task, the the T&C was scored as indicating dementia / a positive result	91	194	476	15	0.319298	0.96945	1.96	0.858491	0.0338538	0.924844	0.792137	0.710448	0.0175223	0.744792	0.676104	0.929561	0.920127	0.745538	0.744045	3.8416	0.916011	0.774174	0.744231	0.674213
Use of the Cognitive Performance Scale (CPS) to detect cognitive impairment in the acute care setting: concurrent and predictive validity.	C. J. Büla & V. Wietlisbach	CPS	Score > = 2	72	20	252	57	0.782609	0.815534	1.96	0.55814	0.0437239	0.643838	0.472441	0.926471	0.0158257	0.957489	0.895452	0.647714	0.639962	0.959327	0.955651	3.8416	0.644612	0.468155	0.953367	0.887009
Validation of the interRAI Cognitive Performance Scale against independent clinical diagnosis and the Mini-Mental State Examination in older hospitalized patients.	C. Travers et al.	CPS	Score > = 2	68	28	236	32	0.708333	0.880597	1.96	0.68	0.0466476	0.771429	0.588571	0.893939	0.0189509	0.931083	0.856796	0.776429	0.766429	0.932977	0.929189	3.8416	0.767763	0.578206	0.927178	0.848835
Validation of the interRAI Cognitive Performance Scale against independent clinical diagnosis and the Mini-Mental State Examination in older hospitalized patients.	C. Travers, G.J. Byrne, N.A. Pachana, K. Klein, L. Gray	MMSE	<= 23	65	71	193	22	0.477941	0.897674	1.96	0.747126	0.0466003	0.838463	0.65579	0.731061	0.0272899	0.784549	0.677572	0.84421	0.832716	0.786443	0.782655	3.8416	0.831524	0.640549	0.782703	0.672558
Validating an Australian version of the Time and Change Test: A screening test for cognitive impairment	B. R. Nair et al.	T&C	responses were incorrect on either or both the telling time and making change task, the the T&C was scored as indicating dementia / a positive result	10	7	74	13	0.588235	0.850575	1.96	0.434783	0.103367	0.637381	0.232184	0.91358	0.0312203	0.974772	0.852388	0.65912	0.615642	0.980945	0.968599	3.8416	0.651287	0.238799	0.961601	0.824581
Validating an Australian version of the Time and Change Test: A screening test for cognitive impairment	Balakrishnan R Nair, William Lee Browne, Ling-Ern Chua, Catherine D'Este, Ian O'Dea and Kingsley Agho	MMSE	<= 23	21	4	67	3	0.84	0.957143	1.96	0.875	0.0675077	1.00732	0.742685	0.943662	0.027364	0.997295	0.890028	1.02815	0.986482	1.00434	0.990253	3.8416	0.967148	0.665385	0.981799	0.854631
																								wilson Score confidence interval with continuity correction is based on inverting the z-test for a single proportion with continuity correction (used in the study)
Study	Study
J. Death et al. (1993)	C. Travers et al.( 2013)
J. P. Tuijl et al. (2012)	C. Travers et al.( 2013)
S. K. Inouye (1998)	J. P. Tuijl et al. (2012)
C. J. Büla & V. Wietlisbach (2009)	C. J. Büla & V. Wietlisbach (2009)
C. Travers et al.( 2013)	B. R. Nair et al. (2007)
C. Travers et al.( 2013)	B. R. Nair et al. (2007)
B. R. Nair et al. (2007)	S. K. Inouye (1998)
B. R. Nair et al. (2007)	J. Death et al. (1993)

## Sheet: Forest Plot
	Raw Data
	Study		Description			Sensitivity	Specificity		Y
	C. Travers et al. (2013)	CPS2	Mean			0.68	0.893939		8
			CI Lower			0.578206	0.848835		8
			Ci Upper			0.767763	0.927178		8
	C. Travers et al. (2013)	MMSE	Mean			0.747126	0.731061		7
			CI Lower			0.640549	0.672558		7
			Ci Upper			0.831524	0.782703		7
	J. P. Tuijl et al. (2012)	6CIT	Mean			0.714286	0.983607		2
			CI Lower			0.592011	0.948999		2
			Ci Upper			0.812807	0.995757		2
	C. J. Büla & V. Wietlisbach (2009)	CPS2	Mean			0.55814	0.926471		1
			CI Lower			0.468155	0.887009		1
			Ci Upper			0.644612	0.953367		1
	B. R. Nair et al. (2007)	T&C	Mean			0.434783	0.91358		6
			CI Lower			0.238799	0.824581		6
			Ci Upper			0.651287	0.961601		6
	B. R. Nair et al. (2007)	MMSE	Mean			0.875	0.943662		5
			CI Lower			0.665385	0.854631		5
			Ci Upper			0.967148	0.981799		5
	S. K. Inouye (1998)	T&C	Mean			0.858491	0.710448		4
			CI Lower			0.774174	0.674213		4
			Ci Upper			0.916011	0.744231		4
	J. Death et al. (1993)	CDT	Mean			0.771429	0.865854		3
			CI Lower			0.594477	0.768455		3
			Ci Upper			0.889557	0.927926		3
	Forst Plot
			Study		Target condition		Index test		Cut-off		TP	FP	TN	FN		PPV	NPV		Sen. [95% CI]							Sp. [95%CI]						Sensitivity [95% CI]			Specificity [95% CI]
			C. Travers et al. (2013)		All-cause dementia		CPS		≥2		68	28	236	32		0.708333	0.880597		0.68	[	0.578206	;	0.767763	]		0.893939	[	0.848835	;	0.927178	]
					All-cause dementia		MMSE		<24		65	71	193	22		0.477941	0.897674		0.747126	[	0.640549	;	0.831524	]		0.731061	[	0.672558	;	0.782703	]
			J. P. Tuijl et al. (2012)		Cognitive Impairment		6CIT		≥11		50	3	180	20		0.943396	0.9		0.714286	[	0.592011	;	0.812807	]		0.983607	[	0.948999	;	0.995757	]
			C. J. Büla & V. Wietlisbach (2009)		Cognitive Impairment		CPS		≥2		72	20	252	57		0.782609	0.815534		0.55814	[	0.468155	;	0.644612	]		0.926471	[	0.887009	;	0.953367	]
			B. R. Nair et al. (2007)		All-cause dementia		T&C		errors on either or both tasks		10	7	74	13		0.588235	0.850575		0.434783	[	0.238799	;	0.651287	]		0.91358	[	0.824581	;	0.961601	]
					All-cause dementia		MMSE		<24		21	4	67	3		0.84	0.957143		0.875	[	0.665385	;	0.967148	]		0.943662	[	0.854631	;	0.981799	]
			S. K. Inouye (1998)		All-cause dementia		T&C		errors on either or both tasks		91	194	476	15		0.319298	0.96945		0.858491	[	0.774174	;	0.916011	]		0.710448	[	0.674213	;	0.744231	]
			J. Death et al. (1993)		All-cause dementia		CDT		Clock glass 1 and 2		27	11	71	8		0.710526	0.898734		0.771429	[	0.594477	;	0.889557	]		0.865854	[	0.768455	;	0.927926	]
			J. P. Tuijl et al. (2012)		Cognitive Impairment		6CIT		≥11		50	3	180	20		0.943396	0.9		0.714286	[	0.592011	;	0.812807	]		0.983607	[	0.948999	;	0.995757	]
			C. J. Büla & V. Wietlisbach (2009)		Cognitive Impairment		CPS		≥2		72	20	252	57		0.782609	0.815534		0.55814	[	0.468155	;	0.644612	]		0.926471	[	0.887009	;	0.953367	]
